# Supplementary material for: Transcriptomic Analysis and Salt-Tolerance Gene Mining during Rice Germination
Source: Genes (Basel). 2023 Jul 29;14(8):1556. doi: 10.3390/genes14081556 (PMC10454240; doi:10.3390/genes14081556)
Supplement: Supplementary file 1 [file genes-14-01556-s001.zip]

Archive with 1 entries (1 files):
- genes-2469419-supplementary.pdf
